# Supplementary material for: Quantitative Soil Characterization for Biochar–Cd Adsorption: Machine Learning Prediction Models for Cd Transformation and Immobilization
Source: Toxics. 2024 Jul 24;12(8):535. doi: 10.3390/toxics12080535 (PMC11359006; doi:10.3390/toxics12080535)
Supplement: Supplementary file 1 [file toxics-12-00535-s001.zip]

Archive with 1 entries (1 files):
- toxics-3088314-supplementary.pdf
